# Supplementary material for: Evaluation of improved coloured targets to control riverine tsetse in East Africa: A Bayesian approach
Source: PLoS Negl Trop Dis. 2021 Jun 21;15(6):e0009463. doi: 10.1371/journal.pntd.0009463 (PMC8216509; doi:10.1371/journal.pntd.0009463)
Supplement: S1 R code — (R) [file pntd.0009463.s003.R]

#This script runs all of the analyses in part 1 of the manuscript and creates the figures
#Ordering of analyses is as they are presented in the manuscript
#Data are .csv files created for the individual tabs in the accompanying Excel dataset provided as ESM, and named as those tabs are named
#RNG seeds are extracted after fitting map2stan models. These allow the model to be repeated, but sampling from it is not then exactly repeatable. An .RData file containing the models in the paper is available on request.

#PREPARATION OF FIGURE 1 SHOWING REFLECTANCE SPECTRA

#Creating a plot of fabric spectra using the same line colours and styles as elsewhere in this analysis
#Read data
s<-read.table("MeanFabricSpectra.csv", sep=",",header=TRUE)
#These are mean spectra, averaged across the two reflectance probe azimuth angles for each fabric
#Prepare plot space with 2 panels
par(mfrow=c(3,2))
par(mar=c(3,3,3,3), mgp=c(2,0.5,0))
#Panel1: Blues
plot(s$WL, s$VestZF,type="n",xlab="Wavelength (nm)", ylab="Reflectance (%)",xlim=c(300,700),ylim=c(0,60))
lines(s$WL,s$VestZF, col="dodgerblue3", lty="solid")
lines(s$WL,s$VestSP23, col="dodgerblue4", lty="dotted")
lines(s$WL,s$TypBlue, col="dodgerblue", lty="dashed")
legend(
  525,60,
  legend=c("Typical blue", "Vest. ZF", "Vest. SP23 (P)"), #'P' indicates prototype
  col=c("dodgerblue","dodgerblue3","dodgerblue4"),
  lty=c("dashed","solid","dotted"),
  cex=0.8)
title("A. Blue fabrics",adj=0.05,line=-2)
#Blank
plot.new()
#Panel 2: Violets
plot(s$WL, s$VestZF,type="n",xlab="Wavelength (nm)", ylab="Reflectance (%)",xlim=c(300,700),ylim=c(0,40))
lines(s$WL,s$Violet4.5pc, col="darkorchid1", lty="twodash")
lines(s$WL,s$Violet9pc, col="darkorchid4", lty="dashed")
lines(s$WL,s$Violet7pc, col="darkorchid", lty="dotted")
lines(s$WL,s$Violet, col="darkorchid4", lty="solid")
legend(
  525,40,
  legend=c("Violet", "Violet 9% (P)", "Violet 7% (P)", "Violet 4.5% (P)"),
  col=c("darkorchid4","darkorchid4","darkorchid","darkorchid1"),
  lty=c("solid","dashed","dotted","twodash" ),
  cex=0.8)
title("B. Violet fabrics",adj=0.05,line=-2)

#STATISTICAL ANALYSIS OF EACH NEW EXPERIMENT INDIVIDUALLY, WITHOUT INFORMATIVE PRIORS

#Load packages
#The rethinking package interfaces with Stan, which must also be installed
#Full installation instructions can be found in McElreath, R (2016) Statistical Rethinking: A Bayesian Course with Examples in R and Stan. CRC Press, Boca Raton.
library(rethinking)
library(glmmTMB) 
library(emmeans) 
library(bbmle)

#ANALYSIS OF EXPT 1

#Read experiment 1 data from csv file
d<-read.table("Expt1Kenya.csv", sep=",",header=TRUE)

d$flies<-d$total #Specify response variable (done to allow easy modification for analysis of subsets)

#Subset catches for use in boxplot
TBdata<-d[d$fabric=="TypBlue",]
SP23data<-d[d$fabric=="VestSP23",]
ZFdata<-d[d$fabric=="VestZF",] 
Vdata<-d[d$fabric=="Violet",] 

#An over-dispersed Poisson model using a non-centred parameterisation (this was necessary for efficient model fitting).
#The RNG seed for the reported version is extracted below.
e1.nc<-map2stan(
  alist(
    flies ~ dpois(lambda),
    log(lambda) <- a + za_rep[rep]*sigma_rep + za_day[day]*sigma_day + za_site[site]*sigma_site 
      + bTB*TypBlue + bVSP*VestSP23 + bViol*Violet, 
    a ~ dnorm(0,10),
    bTB ~ dnorm(0,10), 
    bVSP ~ dnorm(0,10),
    bViol ~ dnorm(0,10),
    za_rep[rep] ~ dnorm(0,1), 
    za_day[day] ~ dnorm(0,1), 
    za_site[site] ~ dnorm(0,1),
    sigma_rep ~ dnorm(0,1),
    sigma_day ~ dnorm(0,1),
    sigma_site ~ dnorm(0,1)
  ), 
  data=d, constraints=list(sigma_rep="lower=0",sigma_day="lower=0",sigma_site="lower=0"), 
  control=list(max_treedepth=15, adapt_delta=0.99),warmup=1000,iter=10000,chains=3, cores=3)
#This running has no divergent transitions.

#Model summary
precis(e1.nc)

get_seed(e1.nc@stanfit) #93682

#View chains
plot(e1.nc)

#Posterior distributions for coefficients
post.e1.nc <-extract.samples(e1.nc)
sum(post.e1.nc$bTB>0)/length(post.e1.nc$bTB)#0% positive
sum(post.e1.nc$bVSP>0)/length(post.e1.nc$bVSP)#26% positive
sum(post.e1.nc$bViol>0)/length(post.e1.nc$bViol)#36% positive

#Calculating predictions based upon model e1.nc using link()

#Simulated data
d.pred<-list(
  Violet =c(1,0,0,0),
  TypBlue=c(0,1,0,0),
  VestSP23=c(0,0,1,0),
  rep=c(1,2,3,4), #Means the replicates compared have unique random draws from the z scores.
  day=rep(1,4),
  site=rep(1,4) 
)

#Expected catches, given variability across observations

#Simulated z-scores to make predictions for new days, sites, and observations beyond those that were observed
#By deinition, these have mean of zero and SD of 1
#Simulations of za_rep to model overdispersion
set.seed(591884) #To allow duplication
za_rep_sims.e1<-rnorm(640000,0,1)
za_rep_sims.e1<-matrix(za_rep_sims.e1,10000,64)
#Simulations of za_day to model new days
za_day_sims.e1<-rnorm(160000,0,1)
za_day_sims.e1<-matrix(za_day_sims.e1,10000,16)
#Simulations of za_site to model new sites
za_site_sims.e1<-rnorm(40000,0,1)
za_site_sims.e1<-matrix(za_site_sims.e1,10000,4)

pred.all.e1.sims<-link(e1.nc,n=1e4,data=d.pred, replace=list(za_rep=za_rep_sims.e1, za_day=za_day_sims.e1,za_site=za_site_sims.e1))

pred.violet.e1.sims<-pred.all.e1.sims[,1]
pred.vestZF.e1.sims<-pred.all.e1.sims[,4]
pred.typBlue.e1.sims<-pred.all.e1.sims[,2]
pred.vestSP23.e1.sims<-pred.all.e1.sims[,3]

#Median expected catches
median(pred.violet.e1.sims) #28.5
median(pred.vestZF.e1.sims) #29.7
median(pred.typBlue.e1.sims) #19.7
median(pred.vestSP23.e1.sims) #27.5

#Data for comparison table
#Plausibility that violet target exceeds...
#Typical blue
sum(pred.violet.e1.sims>pred.typBlue.e1.sims)/length(pred.violet.e1.sims) #82%
#VestZF
sum(pred.violet.e1.sims>pred.vestZF.e1.sims)/length(pred.violet.e1.sims) #46%
#VestSP23
sum(pred.violet.e1.sims>pred.vestSP23.e1.sims)/length(pred.violet.e1.sims) #54%

#Plausibility that vestZF target exceeds...
#Typical blue
sum(pred.vestZF.e1.sims>pred.typBlue.e1.sims)/length(pred.vestZF.e1.sims) #84%
#Violet
sum(pred.vestZF.e1.sims>pred.violet.e1.sims)/length(pred.vestZF.e1.sims) #54%
#VestSP23
sum(pred.vestZF.e1.sims>pred.vestSP23.e1.sims)/length(pred.vestZF.e1.sims) #58%

#Plausibility that typBlue target exceeds...
#VestZF
sum(pred.typBlue.e1.sims>pred.vestZF.e1.sims)/length(pred.typBlue.e1.sims) #16%
#Violet
sum(pred.typBlue.e1.sims>pred.violet.e1.sims)/length(pred.typBlue.e1.sims) #18%
#VestSP23
sum(pred.typBlue.e1.sims>pred.vestSP23.e1.sims)/length(pred.typBlue.e1.sims) #21%

#Plausibility that vestSP23 target exceeds...
#Typical blue
sum(pred.vestSP23.e1.sims>pred.typBlue.e1.sims)/length(pred.vestSP23.e1.sims) #79%
#Violet
sum(pred.vestSP23.e1.sims>pred.violet.e1.sims)/length(pred.vestSP23.e1.sims) #46%
#VestZF
sum(pred.vestSP23.e1.sims>pred.vestZF.e1.sims)/length(pred.vestSP23.e1.sims) #42%


#Expected catches for the average catch observation (i.e. ignoring the overdispersion of catches to look at average only)

#Here, z-scores for replicate are replaced with zeroes so predictions are for the average observation
za_rep_zeroes.e1<-rep(0,640000)
za_rep_zeroes.e1<-matrix(za_rep_zeroes.e1,10000,64)

pred.all.e1.col<-link(e1.nc,n=1e4,data=d.pred, replace=list(za_rep=za_rep_zeroes.e1, za_day=za_day_sims.e1,za_site=za_site_sims.e1))

pred.violet.e1.col<-pred.all.e1.col[,1]
pred.vestZF.e1.col<-pred.all.e1.col[,4]
pred.typBlue.e1.col<-pred.all.e1.col[,2]
pred.vestSP23.e1.col<-pred.all.e1.col[,3]

#Medians
median(pred.violet.e1.col) #28.6
median(pred.vestZF.e1.col) #29.8
median(pred.typBlue.e1.col) #19.6
median(pred.vestSP23.e1.col) #27.7

#Prediction data for comparison table
#Plausibility that violet target exceeds...
#Typical blue
sum(pred.violet.e1.col>pred.typBlue.e1.col)/length(pred.violet.e1.col) #100%
#VestZF
sum(pred.violet.e1.col>pred.vestZF.e1.col)/length(pred.violet.e1.col) #36%
#VestSP23
sum(pred.violet.e1.col>pred.vestSP23.e1.col)/length(pred.violet.e1.col) #61%

#Plausibility that vestZF target exceeds...
#Typical blue
sum(pred.vestZF.e1.col>pred.typBlue.e1.col)/length(pred.vestZF.e1.col) #100%
#Violet
sum(pred.vestZF.e1.col>pred.violet.e1.col)/length(pred.vestZF.e1.col) #64%
#VestSP23
sum(pred.vestZF.e1.col>pred.vestSP23.e1.col)/length(pred.vestZF.e1.col) #73%

#Plausibility that typBlue target exceeds...
#VestZF
sum(pred.typBlue.e1.col>pred.vestZF.e1.col)/length(pred.typBlue.e1.col) #0%
#Violet
sum(pred.typBlue.e1.col>pred.violet.e1.col)/length(pred.typBlue.e1.col) #0%
#VestSP23
sum(pred.typBlue.e1.col>pred.vestSP23.e1.col)/length(pred.typBlue.e1.col) #0%

#Plausibility that vestSP23 target exceeds...
#Typical blue
sum(pred.vestSP23.e1.col>pred.typBlue.e1.col)/length(pred.vestSP23.e1.col) #100%
#Violet
sum(pred.vestSP23.e1.col>pred.violet.e1.col)/length(pred.vestSP23.e1.col) #39%
#VestZF
sum(pred.vestSP23.e1.col>pred.vestZF.e1.col)/length(pred.vestSP23.e1.col) #27%


#ANALYSIS OF EXPT 2

#Read experiment 2 data from csv file
d2<-read.table("Expt2Kenya.csv", sep=",",header=TRUE)                           

d2$flies<-d2$total #Specify response variable (to allow easy analysis of subsets)

#Subset catches for use in boxplot
ZFdata2<-d2[d2$fabric=="VestZF",]
V4data2<-d2[d2$fabric=="Violet4.5%",]
V7data2<-d2[d2$fabric=="Violet7%",] 
V9data2<-d2[d2$fabric=="Violet9%",] 

#An over-dispersed Poisson model using a non-centred parameterisation.
#The RNG seed for the reported version is extracted below.
e2.nc<-map2stan(
  alist(
    flies ~ dpois(lambda),
    log(lambda) <- a + za_rep[rep]*sigma_rep + za_day[day]*sigma_day + za_site[site]*sigma_site 
      + bViol*VioletMid + bVLt*VioletLt + bVDk*VioletDk, 
    a ~ dnorm(0,10),    
    bVLt ~ dnorm(0,10),    #Regularising priors
    bViol ~ dnorm(0,10),
    bVDk ~ dnorm(0,10),
    za_day[day] ~ dnorm(0,1), 
    za_rep[rep] ~ dnorm(0, 1), 
    za_site[site] ~ dnorm(0,1),
    sigma_rep ~ dnorm(0,1),
    sigma_day ~ dnorm(0,1),
    sigma_site ~ dnorm(0,1)
  ), 
  data=d2, constraints=list(sigma_rep="lower=0",sigma_day="lower=0",sigma_site="lower=0"),
  control=list(max_treedepth=15,adapt_delta=0.99),warmup=1000,iter=10000,chains=3, cores=3)
#No warnings
precis(e2.nc)
get_seed(e2.nc@stanfit) #97965

#Posterior distributions of coefficients
post.e2.nc <-extract.samples(e2.nc)
sum(post.e2.nc$bVLt>0)/length(post.e2.nc$bVLt)#77% positive
sum(post.e2.nc$bViol>0)/length(post.e2.nc$bViol)#97% positive
sum(post.e2.nc$bVDk>0)/length(post.e2.nc$bVDk)#94% positive

#Calculating predictions based upon model e2.nc using link()
d2.pred<-list(
  VioletMid =c(1,0,0,0),
  VioletDk=c(0,1,0,0),
  VioletLt=c(0,0,1,0),
  rep=c(1,2,3,4), #Means the replicates compared have unique random draws from the z scores.
  day=rep(1,4),
  site=rep(1,4)
)

#Predictions of expected catches, accounting for variability across observations

#New z-scores for day, site, and rep
#Simulations of za_rep to model overdispersion
set.seed(61217) 
za_rep_sims.e2<-rnorm(640000,0,1)
za_rep_sims.e2<-matrix(za_rep_sims.e2,10000,64)
#Simulations of a_day to replace 16 days
za_day_sims.e2<-rnorm(160000,0,1)
za_day_sims.e2<-matrix(za_day_sims.e2,10000,16)
#Simulations of a_site to replace 8 sites
za_site_sims.e2<-rnorm(80000,0,1)
za_site_sims.e2<-matrix(za_site_sims.e2,10000,8)
#Predictions using link
pred.all.e2.sims<-link(e2.nc,n=10000,data=d2.pred, replace=list(za_day=za_day_sims.e2, za_site=za_site_sims.e2, za_rep=za_rep_sims.e2))
pred.violet.e2.sims<-pred.all.e2.sims[,1]
pred.violetDk.e2.sims<-pred.all.e2.sims[,2]
pred.violetLt.e2.sims<-pred.all.e2.sims[,3]
pred.vestZF.e2.sims<-pred.all.e2.sims[,4]

#Medians
median(pred.violet.e2.sims) #22.9
median(pred.vestZF.e2.sims) #17.9
median(pred.violetDk.e2.sims) #22.0
median(pred.violetLt.e2.sims) #19.7

#Prediction data for comparison table
#Plausibility that violet (mid) target exceeds...
#VestZF
sum(pred.violet.e2.sims>pred.vestZF.e2.sims)/length(pred.violet.e2.sims)#71%
#VioletDk
sum(pred.violet.e2.sims>pred.violetDk.e2.sims)/length(pred.violet.e2.sims)#54%
#VioletLt
sum(pred.violet.e2.sims>pred.violetLt.e2.sims)/length(pred.violet.e2.sims)#64%
#Plausibility that violetDk target exceeds...
#VestZF
sum(pred.violetDk.e2.sims>pred.vestZF.e2.sims)/length(pred.violetDk.e2.sims)#68%
#Violet(mid)
sum(pred.violetDk.e2.sims>pred.violet.e2.sims)/length(pred.violetDk.e2.sims)#46%
#VioletLt
sum(pred.violetDk.e2.sims>pred.violetLt.e2.sims)/length(pred.violetDk.e2.sims)#60%
#Plausibility that violetLt target exceeds...
#VestZF
sum(pred.violetLt.e2.sims>pred.vestZF.e2.sims)/length(pred.violetLt.e2.sims)#59%
#Violet (mid)
sum(pred.violetLt.e2.sims>pred.violet.e2.sims)/length(pred.violetLt.e2.sims)#36%
#VioletDk
sum(pred.violetLt.e2.sims>pred.violetDk.e2.sims)/length(pred.violetLt.e2.sims)#40%
#Plausibility that vestZF target exceeds...
#VioletLt
sum(pred.vestZF.e2.sims>pred.violetLt.e2.sims)/length(pred.vestZF.e2.sims)#41%
#Violet (mid)
sum(pred.vestZF.e2.sims>pred.violet.e2.sims)/length(pred.vestZF.e2.sims)#29%
#VioletDk
sum(pred.vestZF.e2.sims>pred.violetDk.e2.sims)/length(pred.vestZF.e2.sims)#32%


#Predictions for the average catch observation, excluding variability in catches
#za_rep set to zero to remove overdispersion
za_rep_zeroes.e2<-rep(0,640000)
za_rep_zeroes.e2<-matrix(za_rep_zeroes.e2,10000,64)
#Predictions using link
pred.all.e2.col<-link(e2.nc,n=10000,data=d2.pred, replace=list(za_day=za_day_sims.e2, za_site=za_site_sims.e2, za_rep=za_rep_zeroes.e2))
pred.violet.e2.col<-pred.all.e2.col[,1]
pred.violetDk.e2.col<-pred.all.e2.col[,2]
pred.violetLt.e2.col<-pred.all.e2.col[,3]
pred.vestZF.e2.col<-pred.all.e2.col[,4]

#Medians
median(pred.violet.e2.col) #22.9
median(pred.vestZF.e2.col) #17.8
median(pred.violetDk.e2.col) #21.9
median(pred.violetLt.e2.col) #19.7

#Prediction data for comparison table
#Plausibility that violet (mid) target exceeds...
#VestZF
sum(pred.violet.e2.col>pred.vestZF.e2.col)/length(pred.violet.e2.col)#97%
#VioletDk
sum(pred.violet.e2.col>pred.violetDk.e2.col)/length(pred.violet.e2.col)#62%
#VioletLt
sum(pred.violet.e2.col>pred.violetLt.e2.col)/length(pred.violet.e2.col)#87%
#Plausibility that violetDk target exceeds...
#VestZF
sum(pred.violetDk.e2.col>pred.vestZF.e2.col)/length(pred.violetDk.e2.col)#93%
#Violet(mid)
sum(pred.violetDk.e2.col>pred.violet.e2.col)/length(pred.violetDk.e2.col)#38%
#VioletLt
sum(pred.violetDk.e2.col>pred.violetLt.e2.col)/length(pred.violetDk.e2.col)#79%
#Plausibility that violetLt target exceeds...
#VestZF
sum(pred.violetLt.e2.col>pred.vestZF.e2.col)/length(pred.violetLt.e2.col)#77%
#Violet (mid)
sum(pred.violetLt.e2.col>pred.violet.e2.col)/length(pred.violetLt.e2.col)#13%
#VioletDk
sum(pred.violetLt.e2.col>pred.violetDk.e2.col)/length(pred.violetLt.e2.col)#21%
#Plausibility that vestZF target exceeds...
#VioletLt
sum(pred.vestZF.e2.col>pred.violetLt.e2.col)/length(pred.vestZF.e2.col)#23%
#Violet (mid)
sum(pred.vestZF.e2.col>pred.violet.e2.col)/length(pred.vestZF.e2.col)#3%
#VioletDk
sum(pred.vestZF.e2.col>pred.violetDk.e2.col)/length(pred.vestZF.e2.col)#7%


#PREPARATION OF FIGURE 2 TO SUMMARISE DATA FROM KENYA EXPERIMENTS

#Prepare plot space with 4 panels
par(mfrow=c(2,2))
par(mar=c(3,3,3,3), mgp=c(2,0.5,0))
#Panel 1: Boxplot of expt 1 data
boxplot(TBdata$flies,ZFdata$flies,SP23data$flies,Vdata$flies,
        at=c(1,2,3,4),
        names=c("Typ.blue","Vest.ZF","Vest.\nSP23 (P)","Violet"),
        ylab="Total catch",
        ylim=c(0,90),
        las=2
)
title("A.",adj=0.05,line=-2)
#Panel 2: Boxplot of expt 2 data
boxplot(ZFdata2$flies,V4data2$flies,V7data2$flies,V9data2$flies,
        at=c(1,2,3,4),
        names=c("Vest. ZF","Violet\n4.5% (P)","Violet\n7% (P)","Violet\n9% (P)"),
        ylab="Total catch",
        ylim=c(0,85),
        las=2
)
title("C.",adj=0.05,line=-2)
#Panel 3: Predictions based on expt 1
dens(pred.violet.e1.sims,col="darkorchid4", xlab="Expected catch",xlim=c(0,100),ylim=c(0,0.15))
dens(pred.vestZF.e1.sims,col="dodgerblue3", add=TRUE)
dens(pred.typBlue.e1.sims,col="dodgerblue", lty="dashed",add=TRUE)
dens(pred.vestSP23.e1.sims,col="dodgerblue4", lty="dotted",add=TRUE)
title("B.", adj=0.05,line=-2)
legend(
  45,0.15,
  legend=c("Typical blue", "Vest. ZF", "Vest. SP23 (P)", "Violet"),
  col=c("dodgerblue","dodgerblue3","dodgerblue4","darkorchid4"),
  lty=c("dashed","solid","dotted","solid" ),
  cex=0.8)
#Panel 4: Predictions based on expt 2
dens(pred.violet.e2.sims,col="darkorchid", lty="dotted",xlab="Expected catch",xlim=c(0,60),ylim=c(0,0.05))
dens(pred.vestZF.e2.sims,col="dodgerblue3", add=TRUE)
dens(pred.violetDk.e2.sims,col="darkorchid4", lty="dashed",add=TRUE)
dens(pred.violetLt.e2.sims,col="darkorchid1", lty="twodash",add=TRUE)
title("D.", adj=0.05,line=-2)
legend(
  25,0.05,
  legend=c("Vest. ZF", "Violet 4.5% (P)", "Violet 7% (P)", "Violet 9% (P)"),
  col=c("dodgerblue3","darkorchid1","darkorchid","darkorchid4"),
  lty=c("solid","twodash","dotted","dashed" ),
  cex=0.8)


#ANALYSIS OF EXPT 3

#Read experiment 3 data from csv file
d3<-read.table("Expt3Uganda.csv", sep=",",header=TRUE)

d3$flies<-d3$total #Specify response variable (to allow easy analysis of subsets)

#Subset catches for later use in boxplot
ZFdata3<-d3[d3$fabric=="VestZF",]
TBdata3<-d3[d3$fabric=="TypBlue",]
Vdata3<-d3[d3$fabric=="Violet",] 

#A zero-inflated, over-dispersed Poisson model using a non-centred parameterisation.
#The RNG seed for the reported version is extracted below.
e3.1nc<-map2stan(
  alist(
    flies ~ dzipois(p,lambda),
    logit(p) <- ap,
    log(lambda) <- a + za_rep[rep]*sigma_rep + za_day[day]*sigma_day + za_site[site]*sigma_site 
      + bViol*Violet + bTB*TypBlue, 
    ap ~ dnorm(0,1),
    a ~ dnorm(0,10),    
    bViol ~ dnorm(0,10),    
    bTB ~ dnorm(0,10),    
    za_rep[rep] ~ dnorm(0,1), 
    za_day[day] ~ dnorm(0,1),  
    za_site[site] ~ dnorm(0,1),
    sigma_rep ~ dnorm(0,1),   
    sigma_day ~ dnorm(0,1),
    sigma_site ~ dnorm(0,1)
  ), 
  data=d3, constraints=list(sigma_rep="lower=0",sigma_day="lower=0",sigma_site="lower=0"), 
  control=list(max_treedepth=15, adapt_delta=0.99), warmup=1000,iter=10000,chains=3, cores=3)
#No warnings
precis(e3.1nc)
get_seed(e3.1nc@stanfit) #19827

#Calculating predictions based upon model e3.1nc using link()
d3.pred<-list(
  Violet =c(1,0,0),
  TypBlue=c(0,1,0),
  rep=c(1,2,3),
  day=rep(1,3),
  site=rep(1,3)
)

#Predictions including catch variability across observations

#New z-scores to simulate new days, sites, and observations
#By deinition, they have mean of zero and SD of 1
#Simulations of za_rep to model overdispersion
set.seed(311698) 
#Replace varying intercept samples with simulations for 17 new days and 4 new sites and 50 new replicates
za_day_sims.e3<-rnorm(170000,0,1)
za_day_sims.e3<-matrix(za_day_sims.e3,10000,17)
za_site_sims.e3<-rnorm(30000,0,1)
za_site_sims.e3<-matrix(za_site_sims.e3,10000,3)
za_rep_sims.e3<-rnorm(500000,0,1)
za_rep_sims.e3<-matrix(za_rep_sims.e3,10000,50)

pred.all.e3.sims<-link(e3.1nc,n=10000,data=d3.pred, replace=list(za_day=za_day_sims.e3, za_site=za_site_sims.e3, za_rep=za_rep_sims.e3))

#Because this is a zero-inflated Poisson distribution, link() outputs both p and lambda.
#Mean prediction for the binary logistic process
sum(pred.all.e3.sims$p[,1])/length(pred.all.e3.sims$p[,1]) #22%
sum(pred.all.e3.sims$p [,2])/length(pred.all.e3.sims$p[,2]) #22%
sum(pred.all.e3.sims$p[,3])/length(pred.all.e3.sims$p[,3]) #22%

#Poisson process...
pred.violet.e3.sims<-pred.all.e3.sims$lambda[,1]
pred.typBlue.e3.sims<-pred.all.e3.sims$lambda[,2]
pred.vestZF.e3.sims<-pred.all.e3.sims$lambda[,3]

#Medians
median(pred.violet.e3.sims) #2.0
median(pred.vestZF.e3.sims) #1.6
median(pred.typBlue.e3.sims) #1.4

#Data for comparison table
#Plausibility that violet target exceeds...
#VestZF
sum(pred.violet.e3.sims>pred.vestZF.e3.sims)/length(pred.violet.e3.sims) #64%
#typ blue
sum(pred.violet.e3.sims>pred.typBlue.e3.sims)/length(pred.violet.e3.sims) #70%

#Plausibility that vest ZF target exceeds...
#violet
sum(pred.vestZF.e3.sims>pred.violet.e3.sims)/length(pred.vestZF.e3.sims) #36%
#typ blue
sum(pred.vestZF.e3.sims>pred.typBlue.e3.sims)/length(pred.vestZF.e3.sims) #59%

#Plausibility that typ blue target exceeds...
#violet
sum(pred.typBlue.e3.sims>pred.violet.e3.sims)/length(pred.typBlue.e3.sims) #30%
#vest ZF
sum(pred.typBlue.e3.sims>pred.vestZF.e3.sims)/length(pred.typBlue.e3.sims) #41%


#Predictions for average catch observation
#za_rep set to zero to remove overdispersion
za_rep_zeroes.e3<-rep(0,500000)
za_rep_zeroes.e3<-matrix(za_rep_zeroes.e3,10000,50)

pred.all.e3.col<-link(e3.1nc,n=10000,data=d3.pred, replace=list(za_day=za_day_sims.e3, za_site=za_site_sims.e3, za_rep=za_rep_zeroes.e3))

pred.violet.e3.col<-pred.all.e3.col$lambda[,1]
pred.typBlue.e3.col<-pred.all.e3.col$lambda[,2]
pred.vestZF.e3.col<-pred.all.e3.col$lambda[,3]

#Medians
median(pred.violet.e3.col) #1.9
median(pred.vestZF.e3.col) #1.6
median(pred.typBlue.e3.col) #1.4

#Data for comparison table
#Plausibility that violet target exceeds...
#VestZF
sum(pred.violet.e3.col>pred.vestZF.e3.col)/length(pred.violet.e3.col) #75%
#typ blue
sum(pred.violet.e3.col>pred.typBlue.e3.col)/length(pred.violet.e3.col) #81%

#Plausibility that vest ZF target exceeds...
#violet
sum(pred.vestZF.e3.col>pred.violet.e3.col)/length(pred.vestZF.e3.col) #25%
#typ blue
sum(pred.vestZF.e3.col>pred.typBlue.e3.col)/length(pred.vestZF.e3.col) #64%

#Plausibility that typ blue target exceeds...
#violet
sum(pred.typBlue.e3.col>pred.violet.e3.col)/length(pred.typBlue.e3.col) #19%
#vest ZF
sum(pred.typBlue.e3.col>pred.vestZF.e3.col)/length(pred.typBlue.e3.col) #36%

#A non-zero-inflated, over-dispersed Poisson model using a non-centred parameterisation.
#The RNG seed for the reported version is extracted below.
e3.2nc.nzi<-map2stan(
  alist(
    flies ~ dpois(lambda),
    log(lambda) <- a + za_rep[rep]*sigma_rep + za_day[day]*sigma_day + za_site[site]*sigma_site + bViol*Violet + bTB*TypBlue, 
    a ~ dnorm(0,10),    
    bViol ~ dnorm(0,10),    
    bTB ~ dnorm(0,10),    
    za_rep[rep] ~ dnorm(0,1), 
    za_day[day] ~ dnorm(0,1),  
    za_site[site] ~ dnorm(0,1),
    sigma_rep ~ dnorm(0,1),   
    sigma_day ~ dnorm(0,1),
    sigma_site ~ dnorm(0,1)
  ), 
  data=d3, constraints=list(sigma_rep="lower=0",sigma_day="lower=0",sigma_site="lower=0"), 
  control=list(max_treedepth=15, adapt_delta=0.99), warmup=1000,iter=10000,chains=3, cores=3, rng_seed=23610)
#This running has no divergent transitions.
get_seed(e3.2nc.nzi@stanfit) #23610

#Comparison of these models based upon AIC. 
compare(e3.1nc, e3.2nc.nzi) #dWAIC 6.9, dSE 3.11
e3.models <- compare(e3.1nc, e3.2nc.nzi)
plot(e3.models, SE=TRUE, dSE=TRUE)

precis(e3.2nc.nzi)

#Repeating the catch predictions based upon the non-zero-inflated model (e3.nc.nzi)

pred.all.e3.sims.nzi<-link(e3.2nc.nzi,n=10000,data=d3.pred, replace=list(za_day=za_day_sims.e3, za_site=za_site_sims.e3, za_rep=za_rep_sims.e3))

#Poisson process...
pred.violet.e3.sims.nzi<-pred.all.e3.sims.nzi[,1]
pred.typBlue.e3.sims.nzi<-pred.all.e3.sims.nzi[,2]
pred.vestZF.e3.sims.nzi<-pred.all.e3.sims.nzi[,3]

#Medians
median(pred.violet.e3.sims.nzi) #1.3 
median(pred.vestZF.e3.sims.nzi) #1.2
median(pred.typBlue.e3.sims.nzi) #0.8 

#Data for comparison table
#Plausibility that violet target exceeds...
#VestZF
sum(pred.violet.e3.sims.nzi>pred.vestZF.e3.sims.nzi)/length(pred.violet.e3.sims.nzi) #52% 
#typ blue
sum(pred.violet.e3.sims.nzi>pred.typBlue.e3.sims.nzi)/length(pred.violet.e3.sims.nzi) #70% 

#Plausibility that vest ZF target exceeds...
#violet
sum(pred.vestZF.e3.sims.nzi>pred.violet.e3.sims.nzi)/length(pred.vestZF.e3.sims.nzi) #48% 
#typ blue
sum(pred.vestZF.e3.sims.nzi>pred.typBlue.e3.sims.nzi)/length(pred.vestZF.e3.sims.nzi) #69% 

#Plausibility that typ blue target exceeds...
#violet
sum(pred.typBlue.e3.sims.nzi>pred.violet.e3.sims.nzi)/length(pred.typBlue.e3.sims.nzi) #30% 
#vest ZF
sum(pred.typBlue.e3.sims.nzi>pred.vestZF.e3.sims.nzi)/length(pred.typBlue.e3.sims.nzi) #31% 


#Predictions for average catch observation
pred.all.e3.col.nzi<-link(e3.2nc.nzi,n=10000,data=d3.pred, replace=list(za_day=za_day_sims.e3, za_site=za_site_sims.e3, za_rep=za_rep_zeroes.e3))

pred.violet.e3.col.nzi<-pred.all.e3.col.nzi[,1]
pred.typBlue.e3.col.nzi<-pred.all.e3.col.nzi[,2]
pred.vestZF.e3.col.nzi<-pred.all.e3.col.nzi[,3]

#Medians
median(pred.violet.e3.col.nzi) #1.3 
median(pred.vestZF.e3.col.nzi) #1.2 
median(pred.typBlue.e3.col.nzi) #0.8 

#Data for comparison table
#Plausibility that violet target exceeds...
#VestZF
sum(pred.violet.e3.col.nzi>pred.vestZF.e3.col.nzi)/length(pred.violet.e3.col.nzi) #57% 
#typ blue
sum(pred.violet.e3.col.nzi>pred.typBlue.e3.col.nzi)/length(pred.violet.e3.col.nzi) #90% 

#Plausibility that vest ZF target exceeds...
#violet
sum(pred.vestZF.e3.col.nzi>pred.violet.e3.col.nzi)/length(pred.vestZF.e3.col.nzi) #43% 
#typ blue
sum(pred.vestZF.e3.col.nzi>pred.typBlue.e3.col.nzi)/length(pred.vestZF.e3.col.nzi) #86% 

#Plausibility that typ blue target exceeds...
#violet
sum(pred.typBlue.e3.col.nzi>pred.violet.e3.col.nzi)/length(pred.typBlue.e3.col.nzi) #10% 
#vest ZF
sum(pred.typBlue.e3.col.nzi>pred.vestZF.e3.col.nzi)/length(pred.typBlue.e3.col.nzi) #14% 


#PREPARATION OF FIGURE 3: SUMMARY OF UGANDA EXPERIMENT
#Prepare plot space with 4 panels (but only plot in two)
par(mfrow=c(2,2))
par(mar=c(3,3,3,3), mgp=c(2,0.5,0))
#Panel 1: Boxplot of data
boxplot(TBdata3$flies,ZFdata3$flies,Vdata3$flies,
        at=c(1,2,3),
        names=c("Typ. blue","Vest. ZF","Violet"),
        ylab="Total catch",
        ylim=c(0,8),
        las=2
)
title("A.",adj=0.05, line=-2)
#Blank
plot.new()
#Panel 2: Predictions with variability (using ZI model)
dens(pred.violet.e3.sims,col="darkorchid4", xlab="Expected catch",xlim=c(0,10),ylim=c(0,1.5))
dens(pred.vestZF.e3.sims,col="dodgerblue3", add=TRUE)
dens(pred.typBlue.e3.sims,col="dodgerblue", lty="dashed",add=TRUE)
title("B.", adj=0.05, line=-2) 
legend(
  6,1.5,
  legend=c("Typ. blue", "Vest. ZF", "Violet"),
  col=c("dodgerblue","dodgerblue3","darkorchid4"),
  lty=c("dashed","solid","solid"),
  cex=0.8)

#POSTERIOR PREDICTIVE CHECKS FOR ESM

#Prepare plot space with 4 panels
par(mfrow=c(4,1))
par(mar=c(3,3,3,3), mgp=c(2,0.5,0))
#Posterior predictive check for 64 observations from experiment 1
postcheck(e1.nc, window = 64)
title("A. Experiment 1",adj=0.95,line=-1)
#Posterior predictive check for 64 observations from experiment 2
postcheck(e2.nc, window = 64)
title("B. Experiment 2",adj=0.95,line=-1)
#Posterior predictive check for 50 observations from experiment 3 (both models)
postcheck(e3.2nc.nzi, window = 50)
title("C. Experiment 3 (no ZI)",adj=0.95,line=-1)
postcheck(e3.1nc, window = 50)
title("D. Experiment 3 (ZI)",adj=0.95,line=-1)
#Interpretation: blue dots are observed data. Circles are posterior means and lines 89% percentile interval; + are 89% interval of predicted counts.

#Additional plot of predictions using non-ZI model
par(mfrow=c(2,2))
par(mar=c(3,3,3,3), mgp=c(2,0.5,0))
dens(pred.violet.e3.sims.nzi,col="darkorchid4", xlab="Expected catch", xlim=c(0,50), ylim=c(0,4))
dens(pred.vestZF.e3.sims.nzi,col="dodgerblue3", add=TRUE)
dens(pred.typBlue.e3.sims.nzi,col="dodgerblue", lty="dashed",add=TRUE)


# NEGATIVE BINOMIAL MODELS FOR COMPARISON IN ESM

#Experiment 1
#A negative binomial model using a non-centred parameterisation.
#The RNG seed for the reported version is extracted below.
e1.nc.nb<-map2stan(
  alist(
    flies ~ dgampois(mu, scale),
    log(mu) <- a + za_day[day]*sigma_day + za_site[site]*sigma_site + bTB*TypBlue + bVSP*VestSP23 + bViol*Violet, 
    a ~ dnorm(0,10),
    bTB ~ dnorm(0,10), 
    bVSP ~ dnorm(0,10),
    bViol ~ dnorm(0,10),
    za_day[day] ~ dnorm(0,1), 
    za_site[site] ~ dnorm(0,1),
    sigma_day ~ dnorm(0,1),
    sigma_site ~ dnorm(0,1),
    scale ~ dnorm(0,10)
  ), 
  data=d, constraints=list(sigma_day="lower=0",sigma_site="lower=0",scale="lower=0"), 
  control=list(max_treedepth=15, adapt_delta=0.99),warmup=1000,iter=10000,chains=3, cores=3)
#This running has no divergent transitions.
get_seed(e1.nc.nb@stanfit) #49419

#Model summary (and comparison to Poisson model)
precis(e1.nc)#Poisson
precis(e1.nc.nb)#neg bin
#Coefficients very similar
#Comparison of postcheck plots
#Prepare plot space with 2 panels
par(mfrow=c(3,1))
par(mar=c(3,3,3,3), mgp=c(2,0.5,0))
#Poisson model
postcheck(e1.nc, window = 64)
title("A. Poisson",adj=0.95,line=-2)
#Neg bin model
postcheck(e1.nc.nb, window = 64)
title("B. Neg bin",adj=0.95,line=-2)
#Blank
plot.new()

#Predictions for comparison to those for AVERAGE OBSERVATION (overdispersion is in the distribution, not the expected catches)
#Uses random z scores as were generated above

pred.all.e1.nb<-link(e1.nc.nb,n=1e4,data=d.pred, replace=list(za_day=za_day_sims.e1,za_site=za_site_sims.e1))

pred.violet.e1.nb<-pred.all.e1.nb[,1]
pred.vestZF.e1.nb<-pred.all.e1.nb[,4]
pred.typBlue.e1.nb<-pred.all.e1.nb[,2]
pred.vestSP23.e1.nb<-pred.all.e1.nb[,3]

#Medians
median(pred.violet.e1.nb) #29.9 vs 28.6 for over-dispersed Poisson
median(pred.vestZF.e1.nb) #30.9 vs 29.8
median(pred.typBlue.e1.nb) #20.5 vs 19.6
median(pred.vestSP23.e1.nb) #28.9 vs 27.7

#Prediction data for comparison table
#Plausibility that violet target exceeds...
#Typical blue
sum(pred.violet.e1.nb>pred.typBlue.e1.nb)/length(pred.violet.e1.nb) #100 vs 100%
#VestZF
sum(pred.violet.e1.nb>pred.vestZF.e1.nb)/length(pred.violet.e1.nb) #37 vs 36%
#VestSP23
sum(pred.violet.e1.nb>pred.vestSP23.e1.nb)/length(pred.violet.e1.nb) #61 vs 61%

#Plausibility that vestZF target exceeds...
#Typical blue
sum(pred.vestZF.e1.nb>pred.typBlue.e1.nb)/length(pred.vestZF.e1.nb) #100 vs 100%
#Violet
sum(pred.vestZF.e1.nb>pred.violet.e1.nb)/length(pred.vestZF.e1.nb) #63 vs 64%
#VestSP23
sum(pred.vestZF.e1.nb>pred.vestSP23.e1.nb)/length(pred.vestZF.e1.nb) #73 vs 73%

#Plausibility that typBlue target exceeds...
#VestZF
sum(pred.typBlue.e1.nb>pred.vestZF.e1.nb)/length(pred.typBlue.e1.nb) #0 vs 0%
#Violet
sum(pred.typBlue.e1.nb>pred.violet.e1.nb)/length(pred.typBlue.e1.nb) #0 vs 0%
#VestSP23
sum(pred.typBlue.e1.nb>pred.vestSP23.e1.nb)/length(pred.typBlue.e1.nb) #0 vs 0%

#Plausibility that vestSP23 target exceeds...
#Typical blue
sum(pred.vestSP23.e1.nb>pred.typBlue.e1.nb)/length(pred.vestSP23.e1.nb) #100 vs 100%
#Violet
sum(pred.vestSP23.e1.nb>pred.violet.e1.nb)/length(pred.vestSP23.e1.nb) #39 vs 39%
#VestZF
sum(pred.vestSP23.e1.nb>pred.vestZF.e1.nb)/length(pred.vestSP23.e1.nb) #27 vs 27%

#Experiment 2
#A negative binomial model using a non-centred parameterisation.
#The RNG seed for the reported version is extracted below.
e2.nc.nb<-map2stan(
  alist(
    flies ~ dgampois(mu, scale),
    log(mu) <- a + za_day[day]*sigma_day + za_site[site]*sigma_site + bViol*VioletMid + bVLt*VioletLt + bVDk*VioletDk, 
    a ~ dnorm(0,10),    
    bVLt ~ dnorm(0,10),    #Regularising priors
    bViol ~ dnorm(0,10),
    bVDk ~ dnorm(0,10),
    za_day[day] ~ dnorm(0,1), 
    za_site[site] ~ dnorm(0,1),
    sigma_day ~ dnorm(0,1),
    sigma_site ~ dnorm(0,1),
    scale ~ dnorm(0,10)
  ), 
  data=d2, constraints=list(scale="lower=0",sigma_day="lower=0",sigma_site="lower=0"),
  control=list(max_treedepth=15,adapt_delta=0.99),warmup=1000,iter=10000,chains=3, cores=3)
#This running has no divergent transitions.
get_seed(e2.nc.nb@stanfit) #66248
#Model summary (and comparison to Poisson model)
precis(e2.nc)#Poisson
precis(e2.nc.nb)#neg bin
#Coefficients again very similar 
#Comparison of postcheck plots
#Prepare plot space with 2 panels
par(mfrow=c(3,1))
par(mar=c(3,3,3,3), mgp=c(2,0.5,0))
#Poisson model
postcheck(e2.nc, window = 64)
title("A. Poisson",adj=0.95,line=-2)
#Neg bin model
postcheck(e2.nc.nb, window = 64)
title("B. Neg bin",adj=0.95,line=-2)
#Blank
plot.new()

#Predictions for comparison to those for AVERAGE OBSERVATION (overdispersion is in the distribution, not the expected catches)
#Uses random z scores as were generated above
pred.all.e2.nb<-link(e2.nc.nb,n=10000,data=d2.pred, replace=list(za_day=za_day_sims.e2, za_site=za_site_sims.e2))

pred.violet.e2.nb<-pred.all.e2.nb[,1]
pred.violetDk.e2.nb<-pred.all.e2.nb[,2]
pred.violetLt.e2.nb<-pred.all.e2.nb[,3]
pred.vestZF.e2.nb<-pred.all.e2.nb[,4]

#Medians
median(pred.violet.e2.nb) #24.4 vs 22.9 for over-dispersed Poisson model
median(pred.vestZF.e2.nb) #19.1 vs 17.8
median(pred.violetDk.e2.nb) #23.0 vs 21.9
median(pred.violetLt.e2.nb) #20.6 vs 19.7

#Prediction data for comparison table
#Plausibility that violet (mid) target exceeds...
#VestZF
sum(pred.violet.e2.nb>pred.vestZF.e2.nb)/length(pred.violet.e2.nb)#97 vs 97%
#VioletDk
sum(pred.violet.e2.nb>pred.violetDk.e2.nb)/length(pred.violet.e2.nb)#67 vs 62%
#VioletLt
sum(pred.violet.e2.nb>pred.violetLt.e2.nb)/length(pred.violet.e2.nb)#90 vs 87%
#Plausibility that violetDk target exceeds...
#VestZF
sum(pred.violetDk.e2.nb>pred.vestZF.e2.nb)/length(pred.violetDk.e2.nb)#92 vs 93%
#Violet(mid)
sum(pred.violetDk.e2.nb>pred.violet.e2.nb)/length(pred.violetDk.e2.nb)#33 vs 38%
#VioletLt
sum(pred.violetDk.e2.nb>pred.violetLt.e2.nb)/length(pred.violetDk.e2.nb)#80 vs 79%
#Plausibility that violetLt target exceeds...
#VestZF
sum(pred.violetLt.e2.nb>pred.vestZF.e2.nb)/length(pred.violetLt.e2.nb)#71 vs 77%
#Violet (mid)
sum(pred.violetLt.e2.nb>pred.violet.e2.nb)/length(pred.violetLt.e2.nb)#10 vs 13%
#VioletDk
sum(pred.violetLt.e2.nb>pred.violetDk.e2.nb)/length(pred.violetLt.e2.nb)#20 vs 21%
#Plausibility that vestZF target exceeds...
#VioletLt
sum(pred.vestZF.e2.nb>pred.violetLt.e2.nb)/length(pred.vestZF.e2.nb)#29 vs 23%
#Violet (mid)
sum(pred.vestZF.e2.nb>pred.violet.e2.nb)/length(pred.vestZF.e2.nb)#3 vs 3%
#VioletDk
sum(pred.vestZF.e2.nb>pred.violetDk.e2.nb)/length(pred.vestZF.e2.nb)#8 vs 7%

#Experiment 3
#Unfortunately there is not a zero-inflated negative binomial function in the 'Rethinking' package
#Therefore, a non-zero inflated negative binomial model using a non-centred parameterisation for comparison to non-zero-inflated over-dispersed Poisson.
#The RNG seed for the reported version is extracted below.
e3.2nc.nzi.nb<-map2stan(
  alist(
    flies ~ dgampois(mu,scale),
    log(mu) <- a + za_day[day]*sigma_day + za_site[site]*sigma_site + bViol*Violet + bTB*TypBlue, 
    a ~ dnorm(0,10),    
    bViol ~ dnorm(0,10),    
    bTB ~ dnorm(0,10),    
    za_day[day] ~ dnorm(0,1),  
    za_site[site] ~ dnorm(0,1),
    sigma_day ~ dnorm(0,1),
    sigma_site ~ dnorm(0,1),
    scale ~ dnorm(0,10)
  ), 
  data=d3, constraints=list(scale="lower=0",sigma_day="lower=0",sigma_site="lower=0"), 
  control=list(max_treedepth=15, adapt_delta=0.99), warmup=1000,iter=10000,chains=3, cores=3)
#This running has no divergent transitions.
get_seed(e3.2nc.nzi.nb@stanfit) #70878

#Model summaries for comparsion
precis(e3.1nc)#ZI Poisson
precis(e3.2nc.nzi)#Poisson
precis(e3.2nc.nzi.nb)#neg bin
plot(precis(e3.1nc, depth = 2))
plot(precis(e3.2nc.nzi, depth = 2))

#Comparison of postcheck plots
#Prepare plot space with 3 panels
par(mfrow=c(3,1))
par(mar=c(3,3,3,3), mgp=c(2,0.5,0))
#ZI Poisson model
postcheck(e3.1nc, window = 50)
title("A. ZI Poisson",adj=0.95,line=-2)
#Poisson model
postcheck(e3.2nc.nzi, window = 50)
title("B. Poisson (no ZI)",adj=0.95,line=-2)
#Neg bin model
postcheck(e3.2nc.nzi.nb, window = 50)
title("C. Negative binomial (no ZI)",adj=0.95,line=-2)

#Predictions for comparison to those for AVERAGE OBSERVATION in non-ZI model (overdispersion is in the distribution, not the expected catches)
#Uses random z scores as were generated above
pred.all.e3.nb<-link(e3.2nc.nzi.nb,n=10000,data=d3.pred, replace=list(za_day=za_day_sims.e3, za_site=za_site_sims.e3))

pred.violet.e3.nb<-pred.all.e3.nb[,1]
pred.typBlue.e3.nb<-pred.all.e3.nb[,2]
pred.vestZF.e3.nb<-pred.all.e3.nb[,3]

#Medians
median(pred.violet.e3.nb) #1.6 vs 1.3 in non-ZI over-dispersed Poisson model
median(pred.vestZF.e3.nb) #1.5 vs 1.2 
median(pred.typBlue.e3.nb) #1.0 vs 0.8 

#Data for comparison table
#Plausibility that violet target exceeds...
#VestZF
sum(pred.violet.e3.nb>pred.vestZF.e3.nb)/length(pred.violet.e3.nb) #60 vs 57% 
#typ blue
sum(pred.violet.e3.nb>pred.typBlue.e3.nb)/length(pred.violet.e3.nb) #90 vs 90% 

#Plausibility that vest ZF target exceeds...
#violet
sum(pred.vestZF.e3.nb>pred.violet.e3.nb)/length(pred.vestZF.e3.nb) #40 vs 43% 
#typ blue
sum(pred.vestZF.e3.nb>pred.typBlue.e3.nb)/length(pred.vestZF.e3.nb) #86 vs 86% 

#Plausibility that typ blue target exceeds...
#violet
sum(pred.typBlue.e3.nb>pred.violet.e3.nb)/length(pred.typBlue.e3.nb) #10 vs 10% 
#vest ZF
sum(pred.typBlue.e3.nb>pred.vestZF.e3.nb)/length(pred.typBlue.e3.nb) #14 vs 14% 


#GLMM ANALYSES FOR ESM FILE

#EXPT 1

e1.glmm<-glmmTMB(flies~fabric+(1|day)+(1|site), data=d, family=nbinom2)
summary(e1.glmm)
glmmTMB:::Anova.glmmTMB(e1.glmm,3)
table<-emmeans(e1.glmm,"fabric")
pairs(table,adjust="none")
#Typical blue is significantly different to the others.

#Zero-inflated model
e1.glmm.zi<-glmmTMB(flies~fabric+(1|day)+(1|site), zi=~1,data=d, family=nbinom2)
summary(e1.glmm.zi)
glmmTMB:::Anova.glmmTMB(e1.glmm.zi,3)
table<-emmeans(e1.glmm.zi,"fabric")
pairs(table,adjust="none")
#Typical blue is significantly different to the others.

#Attempted over-dispersed Poisson
e1.glmm.odp<-glmmTMB(flies~fabric+(1|day)+(1|site)+(1|rep), data=d, family=poisson)
summary(e1.glmm.odp)
glmmTMB:::Anova.glmmTMB(e1.glmm.odp,3)
table<-emmeans(e1.glmm.odp,"fabric")
pairs(table,adjust="none")
#Same outcome: Typical Blue is different to everything else.
#Model is very similar.

AICtab(e1.glmm, e1.glmm.zi,e3.glmm.odp)
#Over-dispersed Poisson is best fit; ZI is worst.

#EXPT 2

e2.glmm<-glmmTMB(flies~fabric+(1|day)+(1|site), data=d2, family=nbinom2)
summary(e2.glmm)
glmmTMB:::Anova.glmmTMB(e2.glmm,3)
#No significant effects

e2.glmm.zi<-glmmTMB(flies~fabric+(1|day)+(1|site), zi=~1,data=d2, family=nbinom2)
summary(e2.glmm.zi)
glmmTMB:::Anova.glmmTMB(e2.glmm.zi,3)
#No significant effects. Adding zero-inflation doesn't change anything.

#Over-dispersed Poisson model
e2.glmm.odp<-glmmTMB(flies~fabric+(1|day)+(1|site)+(1|rep), data=d2, family=poisson)
summary(e2.glmm.odp)
glmmTMB:::Anova.glmmTMB(e2.glmm.odp,3)
#No significant effects

AICtab(e2.glmm, e2.glmm.zi,e2.glmm.odp)
#Over-dispersed Poisson and neg bin similar; ZI is worst. But all models similar.

#EXPT 3

#With zero inflation...
e3.glmm<-glmmTMB(flies~fabric+(1|day)+(1|site), ziformula=~1,data=d3, family=nbinom2)
summary(e3.glmm)
glmmTMB:::Anova.glmmTMB(e3.glmm,3)
#No significant effects

#Without zero inflation...
e3.glmm.2<-glmmTMB(flies~fabric+(1|day)+(1|site), data=d3, family=nbinom2)
summary(e3.glmm.2)
glmmTMB:::Anova.glmmTMB(e3.glmm.2,3)
#No significant effects

#Zero-inflated over-dispersed Poisson
e3.glmm.odp<-glmmTMB(flies~fabric+(1|day)+(1|site)+(1|rep), ziformula=~1,data=d3, family=poisson)
summary(e3.glmm.odp)
glmmTMB:::Anova.glmmTMB(e3.glmm.odp,3)
#No significant effects

#Zero-inflated Poisson (no ZI)
e3.glmm.odp.nzi<-glmmTMB(flies~fabric+(1|day)+(1|site)+(1|rep), data=d3, family=poisson)
summary(e3.glmm.odp)
glmmTMB:::Anova.glmmTMB(e3.glmm.odp,3)
#No significant effects

AICtab(e3.glmm, e3.glmm.2,e3.glmm.odp, e3.glmm.odp.nzi)
#All models are similar by AIC.
