# Supplementary material for: Evaluation of improved coloured targets to control riverine tsetse in East Africa: A Bayesian approach
Source: PLoS Negl Trop Dis. 2021 Jun 21;15(6):e0009463. doi: 10.1371/journal.pntd.0009463 (PMC8216509; doi:10.1371/journal.pntd.0009463)
Supplement: S2 R code — (R) [file pntd.0009463.s004.R]

#This script runs all of the analyses in part 2 of the manuscript and creates the figures
#Ordering of analyses is as they are presented in the manuscript
#Data are .csv files created for the individual tabs in the accompanying Excel dataset provided as ESM, and named as those tabs are named
#RNG seeds are extracted after fitting map2stan models. These allow the model to be repeated, but sampling from it is not then exactly repeatable. An .RData file containing the models in the paper is available on request.

#Load required package
library(rethinking)

#DETERMINING PRIORS BASED ON REANALYSIS OF DATA PUBLISHED BY LINDH ET AL 2012

#Read the dataset published by Lindh et al (2012) from csv file (o = original)
o<-read.table("Lindh2012Data.csv", sep=",",header=TRUE)

#Create variable to offset to the daily scale (to match new data)
o$days<-rep(10,nrow(o)) #data collection here was over two blocks of 5 x 5 Latin squares. New data are on daily scale.
o$log_days<-log(o$days)

#Create identifier for each replicate in the dataset for use in over-dispersed models
o$rep<-seq(from=1,to=length(o$expt),by=1)

#Name the required response variable 'flies'.
o$flies<-o$femaleActual + o$maleActual #analyse TOTALS.

#Name the required predictor variables to analyse the right set of sensitivities
o$R1<-o$MR1 #use Musca sensitivities.
o$R7p<-o$MR7p
o$R7y<-o$MR7y
o$R8p<-o$MR8p
o$R8y<-o$MR8y

#Fit 3 main predictor model using non-centred parameterisation, overdispersion, etc.
#Code below returns RNG seed for the published model.
m.priors<-map2stan(
  alist(
    flies ~ dpois(lambda),
    log(lambda) <- log_days + a + za_rep[rep]*sigma_rep + za_expt[expt]*sigma_expt + 
      bR7p*R7p + bR7y*R7y + bR8y*R8y, 
    a ~ dnorm(0,10),
    bR7p ~ dnorm(0,10), #Regularising priors
    bR7y ~ dnorm(0,10),
    bR8y ~ dnorm(0,10),
    za_expt[expt] ~ dnorm(0,1),   
    za_rep[rep] ~ dnorm(0, 1),
    sigma_expt ~ dnorm(0,1),   
    sigma_rep ~ dnorm(0,1)
  ), 
  data=o, constraints=list(sigma_rep="lower=0",sigma_expt="lower=0"),
  control=list(max_treedepth=15), rng_seed=92667,warmup=1000,iter=10000,chains=3, cores=3)
#No warnings. 
precis(m.priors)

#Getting the seed from this fit
get_seed(m.priors@stanfit) #92667

#ANALYSIS OF BOTH KENYA EXPERIMENTS USING INFORMATIVE PRIORS

#Read Kenya data (both experiments combined) from csv file
#dayCont, repCont, siteCont are new variables that are continuous across the two experiments
k<-read.table("KenyaExcitations.csv", sep=",",header=TRUE)        

#Fit model to Kenya data using these priors
#Code below returns RNG seed for the published model.
m2.p<-map2stan(
  alist(
    total ~ dpois(lambda),
    log(lambda) <- a + za_rep[repCont]*sigma_rep + za_day[dayCont]*sigma_day + za_site[siteCont]*sigma_site + 
      bR7p*MR7p + bR7y*MR7y + bR8y*MR8y, 
    a ~ dnorm(0,10), 
    bR7p ~ dnorm(-2.1,0.5), #informative priors derived from Lindh et al. (2012) re-analysis above.
    bR7y ~ dnorm(2.1,0.5), 
    bR8y ~ dnorm(-1.2,0.5),
    za_day[dayCont] ~ dnorm(0,1),
    za_site[siteCont] ~ dnorm(0,1),
    za_rep[repCont] ~ dnorm(0, 1),
    sigma_day ~ dnorm(0,1),
    sigma_site ~ dnorm(0,1),
    sigma_rep ~ dnorm(0,1)
  ), data=k, constraints=list(sigma_rep="lower=0",sigma_day="lower=0",sigma_site="lower=0"),
  control=list(max_treedepth=15), warmup=1000,iter=10000,chains=3, cores=3) #adapt_delta=0.99
#Fits without warnings
precis(m2.p)
get_seed(m2.p@stanfit) #41902

#Simulated catches based on model m2
#Photoreceptor excitation values for new targets, plus placeholders for day, site, and replicate
d.typBlue<-list(
  MR1=0.797, #As calculated from mean spectra in collated dataset
  TR1=0.776,
  MR7p=0.748,
  MR7y=0.840,
  TR7y=0.848,
  MR8p=0.842,
  MR8y=0.671,
  TR8y=0.737,
  dayCont=1,
  siteCont=1,
  repCont=1,
  day=1, #Data are used in code lower down, so there is more than is needed here.
  site=1,
  rep=1
)
#These excitations are calculated for average spectra in the collated dataset provided
d.aveViolet<-list(
  MR1=0.510,
  TR1=0.475,
  MR7p=0.526,
  MR7y=0.682,
  TR7y=0.677,
  MR8p=0.626,
  MR8y=0.273,
  TR8y=0.378,
  dayCont=1,
  siteCont=1,
  repCont=2,#Draws from unique column of random rep values
  day=1,
  site=1,
  rep=2 
)
d.aveVest<-list(
  MR1=0.746,
  TR1=0.720,
  MR7p=0.561,
  MR7y=0.789,
  TR7y=0.808,
  MR8p=0.807,
  MR8y=0.588,
  TR8y=0.674,
  dayCont=1,
  siteCont=1,
  repCont=3,#Draws from unique column of random rep values
  day=1,
  site=1,
  rep=3
)

#Predictions that include variability between replicates
#Simulations of za_rep to model overdispersion
set.seed(144456) 
#Replace varying intercept samples with simulations for 32 new days and 12 new sites and 128 new replicates
za_day_sims<-rnorm(320000,0,1)
za_day_sims<-matrix(za_day_sims,10000,32)
za_site_sims<-rnorm(120000,0,1)
za_site_sims<-matrix(za_site_sims,10000,12)
za_rep_sims<-rnorm(1280000,0,1)
za_rep_sims<-matrix(za_rep_sims,10000,128)

pred.typBlue.expts.m2.p<-link(m2.p,n=10000,data=d.typBlue, replace=list(za_day=za_day_sims, za_site=za_site_sims, za_rep=za_rep_sims))
pred.violet.expts.m2.p<-link(m2.p,n=10000,data=d.aveViolet, replace=list(za_day=za_day_sims, za_site=za_site_sims, za_rep=za_rep_sims))
pred.vest.expts.m2.p<-link(m2.p,n=10000,data=d.aveVest, replace=list(za_day=za_day_sims, za_site=za_site_sims, za_rep=za_rep_sims))

#Medians
median(pred.typBlue.expts.m2.p) #15.7
median(pred.violet.expts.m2.p) #24.6
median(pred.vest.expts.m2.p) #21.9

#Data for comparison table
#Average violet vs average vest
sum(pred.violet.expts.m2.p>pred.vest.expts.m2.p)/length(pred.violet.expts.m2.p) #61%
#Average violet vs typical blue
sum(pred.violet.expts.m2.p>pred.typBlue.expts.m2.p)/length(pred.violet.expts.m2.p) #86%
#Average vest vs typical blue
sum(pred.vest.expts.m2.p>pred.typBlue.expts.m2.p)/length(pred.vest.expts.m2.p) #79%
#Ave. vest vs average violet
sum(pred.vest.expts.m2.p>pred.violet.expts.m2.p)/length(pred.vest.expts.m2.p) #39%
#Typ blue vs vest
sum(pred.typBlue.expts.m2.p>pred.vest.expts.m2.p)/length(pred.typBlue.expts.m2.p) #21%
#Typ blue vs violet
sum(pred.typBlue.expts.m2.p>pred.violet.expts.m2.p)/length(pred.typBlue.expts.m2.p) #14%

#Predictions for the average catch observation
#za_rep set to zero to remove overdispersion
#Replace varying intercept samples with simulations for 32 new days and 8 new sites and 128 new replicates
za_rep_zeroes<-rep(0,1280000)
za_rep_zeroes<-matrix(za_rep_zeroes,10000,128)

pred.typBlue.expts.m2.p.zeroes<-link(m2.p,n=10000,data=d.typBlue, replace=list(za_day=za_day_sims, za_site=za_site_sims, za_rep=za_rep_zeroes))
pred.violet.expts.m2.p.zeroes<-link(m2.p,n=10000,data=d.aveViolet, replace=list(za_day=za_day_sims, za_site=za_site_sims, za_rep=za_rep_zeroes))
pred.vest.expts.m2.p.zeroes<-link(m2.p,n=10000,data=d.aveVest, replace=list(za_day=za_day_sims, za_site=za_site_sims, za_rep=za_rep_zeroes))

#Data for comparison table
#Average violet vs average vest
sum(pred.violet.expts.m2.p.zeroes>pred.vest.expts.m2.p.zeroes)/length(pred.violet.expts.m2.p.zeroes) #96%
#Average violet vs typical blue
sum(pred.violet.expts.m2.p.zeroes>pred.typBlue.expts.m2.p.zeroes)/length(pred.violet.expts.m2.p.zeroes) #100%
#Average vest vs typical blue
sum(pred.vest.expts.m2.p.zeroes>pred.typBlue.expts.m2.p.zeroes)/length(pred.vest.expts.m2.p.zeroes) #100%
#Ave. vest vs average violet
sum(pred.vest.expts.m2.p.zeroes>pred.violet.expts.m2.p.zeroes)/length(pred.vest.expts.m2.p.zeroes) #4%
#Typ blue vs vest
sum(pred.typBlue.expts.m2.p.zeroes>pred.vest.expts.m2.p.zeroes)/length(pred.typBlue.expts.m2.p.zeroes) #0%
#Typ blue vs violet
sum(pred.typBlue.expts.m2.p.zeroes>pred.violet.expts.m2.p.zeroes)/length(pred.typBlue.expts.m2.p.zeroes) #0%

#ANALYSIS OF UGANDA DATA USING INFORMATIVE PRIORS

#Read Uganda data from csv file
u<-read.table("UgandaExcitations.csv", sep=",",header=TRUE)

#Fitting model to Uganda data based upon priors from m2.
#Model as previous, but includes zero inflation
#Code below returns RNG seed for the published model.
m3.p<-map2stan(
  alist(
    total ~ dzipois(p,lambda),
    logit(p) <- ap,
    log(lambda) <- a + za_rep[rep]*sigma_rep + za_day[day]*sigma_day + za_site[site]*sigma_site + 
      bR7p*MR7p + bR7y*MR7y + bR8y*MR8y, 
    ap ~ dnorm(0,1),
    a ~ dnorm(0,10), 
    bR7p ~ dnorm(-2.0,0.4), #informative priors derived from model m2 (rounded to 1dp)
    bR7y ~ dnorm(2.2,0.5), 
    bR8y ~ dnorm(-0.9,0.3),   
    za_day[day] ~ dnorm(0,1),
    za_site[site] ~ dnorm(0,1),
    za_rep[rep] ~ dnorm(0, 1),
    sigma_day ~ dnorm(0,1),
    sigma_site ~ dnorm(0,1),
    sigma_rep ~ dnorm(0,1)
  ), data=u, constraints=list(sigma_rep="lower=0",sigma_day="lower=0",sigma_site="lower=0"),
  control=list(max_treedepth=15,adapt_delta=0.99), warmup=1000,iter=10000,chains=3, cores=3) 
#No warnings
precis(m3.p)
get_seed(m3.p@stanfit) #23229

#Expected catch predictions including variability between observations
#Simulations of za_rep to model overdispersion
set.seed(84443) 
#Replace varying intercept samples with simulations for 7 new days and 3 new sites and 50 new replicates
za_day_sims.3<-rnorm(70000,0,1)
za_day_sims.3<-matrix(za_day_sims.3,10000,7)
za_site_sims.3<-rnorm(30000,0,1)
za_site_sims.3<-matrix(za_site_sims.3,10000,3)
za_rep_sims.3<-rnorm(500000,0,1)
za_rep_sims.3<-matrix(za_rep_sims.3,10000,50)

pred.typBlue.expts.m3.p<-link(m3.p,n=10000,data=d.typBlue, replace=list(za_day=za_day_sims.3, za_site=za_site_sims.3, za_rep=za_rep_sims.3))
pred.violet.expts.m3.p<-link(m3.p,n=10000,data=d.aveViolet, replace=list(za_day=za_day_sims.3, za_site=za_site_sims.3, za_rep=za_rep_sims.3))
pred.vest.expts.m3.p<-link(m3.p,n=10000,data=d.aveVest, replace=list(za_day=za_day_sims.3, za_site=za_site_sims.3, za_rep=za_rep_sims.3))

#Medians
median(pred.typBlue.expts.m3.p$lambda) #1.2
median(pred.vest.expts.m3.p$lambda) #1.6
median(pred.violet.expts.m3.p$lambda) #1.9


#Data for comparison table
#Average violet vs average vest
sum(pred.violet.expts.m3.p$lambda>pred.vest.expts.m3.p$lambda)/length(pred.violet.expts.m3.p$lambda) #62%
#Average violet vs typical blue
sum(pred.violet.expts.m3.p$lambda>pred.typBlue.expts.m3.p$lambda)/length(pred.violet.expts.m3.p$lambda) #82%
#Average vest vs typical blue
sum(pred.vest.expts.m3.p$lambda>pred.typBlue.expts.m3.p$lambda)/length(pred.vest.expts.m3.p$lambda) #77%
#Ave. vest vs average violet
sum(pred.vest.expts.m3.p$lambda>pred.violet.expts.m3.p$lambda)/length(pred.vest.expts.m3.p$lambda) #38%
#Typ blue vs vest
sum(pred.typBlue.expts.m3.p$lambda>pred.vest.expts.m3.p$lambda)/length(pred.typBlue.expts.m3.p$lambda) #23%
#Typ blue vs violet
sum(pred.typBlue.expts.m3.p$lambda>pred.violet.expts.m3.p$lambda)/length(pred.typBlue.expts.m3.p$lambda) #18%

#Predictions for average catch observation
#za_rep set to zero to remove overdispersion
za_rep_zeroes.3<-rep(0,500000)
za_rep_zeroes.3<-matrix(za_rep_zeroes.3,10000,50)

pred.typBlue.expts.m3.p.zeroes<-link(m3.p,n=10000,data=d.typBlue, replace=list(za_day=za_day_sims.3, za_site=za_site_sims.3, za_rep=za_rep_zeroes.3))
pred.violet.expts.m3.p.zeroes<-link(m3.p,n=10000,data=d.aveViolet, replace=list(za_day=za_day_sims.3, za_site=za_site_sims.3, za_rep=za_rep_zeroes.3))
pred.vest.expts.m3.p.zeroes<-link(m3.p,n=10000,data=d.aveVest, replace=list(za_day=za_day_sims.3, za_site=za_site_sims.3, za_rep=za_rep_zeroes.3))

#Data for comparison table
#Average violet vs average vest
sum(pred.violet.expts.m3.p.zeroes$lambda>pred.vest.expts.m3.p.zeroes$lambda)/length(pred.violet.expts.m3.p.zeroes$lambda) #88%
#Average violet vs typical blue
sum(pred.violet.expts.m3.p.zeroes$lambda>pred.typBlue.expts.m3.p.zeroes$lambda)/length(pred.violet.expts.m3.p.zeroes$lambda) #100%
#Average vest vs typical blue
sum(pred.vest.expts.m3.p.zeroes$lambda>pred.typBlue.expts.m3.p.zeroes$lambda)/length(pred.vest.expts.m3.p.zeroes$lambda) #100%
#Ave. vest vs average violet
sum(pred.vest.expts.m3.p.zeroes$lambda>pred.violet.expts.m3.p.zeroes$lambda)/length(pred.vest.expts.m3.p.zeroes$lambda) #12%
#Typ blue vs vest
sum(pred.typBlue.expts.m3.p.zeroes$lambda>pred.vest.expts.m3.p.zeroes$lambda)/length(pred.typBlue.expts.m3.p.zeroes$lambda) #0%
#Typ blue vs violet
sum(pred.typBlue.expts.m3.p.zeroes$lambda>pred.violet.expts.m3.p.zeroes$lambda)/length(pred.typBlue.expts.m3.p.zeroes$lambda) #0%

# An over-dispersed Poisson model using a non-centred parameterisation and no zero inflation.
m3.p.nzi<-map2stan(
  alist(
    total ~ dpois(lambda),
    log(lambda) <- a + za_rep[rep]*sigma_rep + za_day[day]*sigma_day + za_site[site]*sigma_site + 
      bR7p*MR7p + bR7y*MR7y + bR8y*MR8y, 
    a ~ dnorm(0,10), 
    bR7p ~ dnorm(-2.0,0.4), #informative priors derived from model m2 (rounded to 1dp)
    bR7y ~ dnorm(2.2,0.5), 
    bR8y ~ dnorm(-0.9,0.3),   
    za_day[day] ~ dnorm(0,1),
    za_site[site] ~ dnorm(0,1),
    za_rep[rep] ~ dnorm(0, 1),
    sigma_day ~ dnorm(0,1),
    sigma_site ~ dnorm(0,1),
    sigma_rep ~ dnorm(0,1)
  ), data=u, constraints=list(sigma_rep="lower=0",sigma_day="lower=0",sigma_site="lower=0"),
  control=list(max_treedepth=15,adapt_delta=0.99), warmup=1000,iter=10000,chains=3, cores=3) 
#No warnings
get_seed(m3.p.nzi@stanfit) #50721

compare(m3.p, m3.p.nb, m3.p.nzi) # Again, non-ZI is preferred
precis(m3.p)
precis(m3.p.nb)
precis(m3.p.nzi)

#Catch predictions for non-ZI model...
pred.typBlue.expts.m3.p.nzi<-link(m3.p.nzi,n=10000,data=d.typBlue, replace=list(za_day=za_day_sims.3, za_site=za_site_sims.3, za_rep=za_rep_sims.3))
pred.violet.expts.m3.p.nzi<-link(m3.p.nzi,n=10000,data=d.aveViolet, replace=list(za_day=za_day_sims.3, za_site=za_site_sims.3, za_rep=za_rep_sims.3))
pred.vest.expts.m3.p.nzi<-link(m3.p.nzi,n=10000,data=d.aveVest, replace=list(za_day=za_day_sims.3, za_site=za_site_sims.3, za_rep=za_rep_sims.3))

#Medians
median(pred.typBlue.expts.m3.p.nzi) #0.8
median(pred.vest.expts.m3.p.nzi) #1.1
median(pred.violet.expts.m3.p.nzi) #1.3


#Data for comparison table
#Average violet vs average vest
sum(pred.violet.expts.m3.p.nzi>pred.vest.expts.m3.p.nzi)/length(pred.violet.expts.m3.p.nzi) #58% 
#Average violet vs typical blue
sum(pred.violet.expts.m3.p.nzi>pred.typBlue.expts.m3.p.nzi)/length(pred.violet.expts.m3.p.nzi) #73% 
#Average vest vs typical blue
sum(pred.vest.expts.m3.p.nzi>pred.typBlue.expts.m3.p.nzi)/length(pred.vest.expts.m3.p.nzi) #69% 
#Ave. vest vs average violet
sum(pred.vest.expts.m3.p.nzi>pred.violet.expts.m3.p.nzi)/length(pred.vest.expts.m3.p.nzi) #42% 
#Typ blue vs vest
sum(pred.typBlue.expts.m3.p.nzi>pred.vest.expts.m3.p.nzi)/length(pred.typBlue.expts.m3.p.nzi) #32% 
#Typ blue vs violet
sum(pred.typBlue.expts.m3.p.nzi>pred.violet.expts.m3.p.nzi)/length(pred.typBlue.expts.m3.p.nzi) #27% 

#Predictions for average catch observation
pred.typBlue.expts.m3.p.zeroes.nzi<-link(m3.p.nzi,n=10000,data=d.typBlue, replace=list(za_day=za_day_sims.3, za_site=za_site_sims.3, za_rep=za_rep_zeroes.3))
pred.violet.expts.m3.p.zeroes.nzi<-link(m3.p.nzi,n=10000,data=d.aveViolet, replace=list(za_day=za_day_sims.3, za_site=za_site_sims.3, za_rep=za_rep_zeroes.3))
pred.vest.expts.m3.p.zeroes.nzi<-link(m3.p.nzi,n=10000,data=d.aveVest, replace=list(za_day=za_day_sims.3, za_site=za_site_sims.3, za_rep=za_rep_zeroes.3))

#Data for comparison table
#Average violet vs average vest
sum(pred.violet.expts.m3.p.zeroes.nzi>pred.vest.expts.m3.p.zeroes.nzi)/length(pred.violet.expts.m3.p.zeroes.nzi) #88%
#Average violet vs typical blue
sum(pred.violet.expts.m3.p.zeroes.nzi>pred.typBlue.expts.m3.p.zeroes.nzi)/length(pred.violet.expts.m3.p.zeroes.nzi) #100%
#Average vest vs typical blue
sum(pred.vest.expts.m3.p.zeroes.nzi>pred.typBlue.expts.m3.p.zeroes.nzi)/length(pred.vest.expts.m3.p.zeroes.nzi) #100%
#Ave. vest vs average violet
sum(pred.vest.expts.m3.p.zeroes.nzi>pred.violet.expts.m3.p.zeroes.nzi)/length(pred.vest.expts.m3.p.zeroes.nzi) #12%
#Typ blue vs vest
sum(pred.typBlue.expts.m3.p.zeroes.nzi>pred.vest.expts.m3.p.zeroes.nzi)/length(pred.typBlue.expts.m3.p.zeroes.nzi) #0%
#Typ blue vs violet
sum(pred.typBlue.expts.m3.p.zeroes.nzi>pred.violet.expts.m3.p.zeroes.nzi)/length(pred.typBlue.expts.m3.p.zeroes.nzi) #0%


#****CODE FOR A SUMMARY FIGURE*****

#Read sensitivity function data from csv file
p<-read.table("SensitivityFunctions.csv", sep=",",header=TRUE)

#Prepare plot space with 4 panels
par(mfrow=c(2,2))
par(mar=c(3,3,3,3), mgp=c(2,0.5,0))
plot(p$WL, p$MR1,type="n",xlab="Wavelength (nm)", ylab="Sensitivity",xlim=c(300,700),ylim=c(0,1))
lines(p$WL,p$MR1, col="black", lty="solid")
lines(p$WL,p$MR7p, col="darkorchid", lty="solid")
lines(p$WL,p$MR7y, col="dodgerblue", lty="solid")
lines(p$WL,p$MR8p, col="blue", lty="solid")
lines(p$WL,p$MR8y, col="green", lty="solid")
legend(
  580,1,
  legend=c("R1-6", "R7p", "R7y","R8p","R8y"), 
  col=c("black","darkorchid","dodgerblue","blue","green"),
  lty="solid",
  cex=0.8)
title("A.",adj=0.05,line=-2)
#Panel to display priors
dens(rnorm(10000,-2.1,0.5),xlab="Coefficient",col="darkorchid",ylim=c(0,0.8),xlim=c(-4,4))
dens(rnorm(10000,2.1,0.5),col="dodgerblue",add=TRUE)
dens(rnorm(10000,-1.2,0.5),col="green",add=TRUE)
title("B.",adj=0.05,line=-2)
#Kenya
dens(pred.typBlue.expts.m2.p,col="dodgerblue",lty="dashed",xlab="Expected catch",ylim=c(0,0.05),xlim=c(0,60))
dens(pred.violet.expts.m2.p,col="darkorchid",add=TRUE)
dens(pred.vest.expts.m2.p,col="dodgerblue3",add=TRUE)
title("C.",adj=0.05,line=-2)
legend(20,0.05,legend=c("Typical blue","Average Vest.","Average violet"), col=c("dodgerblue","dodgerblue3","darkorchid"),lty=c("dashed","solid","solid"))
#Uganda
dens(pred.typBlue.expts.m3.p$lambda,col="dodgerblue",lty="dashed",xlab="Expected catch",ylim=c(0,2),xlim=c(0,10))
dens(pred.violet.expts.m3.p$lambda,col="darkorchid",add=TRUE)
dens(pred.vest.expts.m3.p$lambda,col="dodgerblue3",add=TRUE)
title("D.",adj=0.05,line=-2)

#Predictionsfor non ZI model
par(mfrow=c(2,2))
par(mar=c(3,3,3,3), mgp=c(2,0.5,0))
dens(pred.typBlue.expts.m3.p.nzi,col="dodgerblue",lty="dashed",xlab="Expected catch",ylim=c(0,2),xlim=c(0,10))
dens(pred.violet.expts.m3.p.nzi,col="darkorchid",add=TRUE)
dens(pred.vest.expts.m3.p.nzi,col="dodgerblue3",add=TRUE)


#POSTERIOR PREDICTIVE CHECKS FOR ESM

#Prepare plot space with 3 panels
par(mfrow=c(3,1))
par(mar=c(3,3,3,3), mgp=c(2,0.5,0))
#Posterior predictive check for all 128 observations from experiment 1 and 2
postcheck(m2.p, window = 128)
title("A. Kenya experiments",adj=0.95,line=-1)
#Posterior predictive check for 50 observations from experiment 3 (no ZI)
postcheck(m3.p.nzi, window = 50)
title("B. Uganda experiment (no ZI)",adj=0.95,line=-1)
#Posterior predictive check for 50 observations from experiment 3 (ZI)
postcheck(m3.p, window = 50)
title("C. Uganda experiment (ZI)",adj=0.95,line=-1)
#Interpretation: blue dots are observed data. Circles are posterior means and lines 89% percentile interval; + are 89% interval of predicted counts.


#NEGATIVE BINOMIAL MODELS FOR ESM

#Kenya experiments
#A negative binomial model using a non-centred parameterisation.
#The RNG seed for the reported version is obtained below.
m2.p.nb<-map2stan(
  alist(
    total ~ dgampois(mu, scale),
    log(mu) <- a + za_day[dayCont]*sigma_day + za_site[siteCont]*sigma_site + bR7p*MR7p + bR7y*MR7y + bR8y*MR8y, 
    a ~ dnorm(0,10), 
    bR7p ~ dnorm(-2.1,0.5), #informative priors derived from Lindh et al. (2012) re-analysis above.
    bR7y ~ dnorm(2.1,0.5), 
    bR8y ~ dnorm(-1.2,0.5),
    za_day[dayCont] ~ dnorm(0,1),
    za_site[siteCont] ~ dnorm(0,1),
    sigma_day ~ dnorm(0,1),
    sigma_site ~ dnorm(0,1),
    scale ~ dnorm(0,10)
      ), data=k, constraints=list(scale="lower=0",sigma_day="lower=0",sigma_site="lower=0"),
  control=list(max_treedepth=15), warmup=1000,iter=10000,chains=3, cores=3) #adapt_delta=0.99
#Fits without warnings
get_seed(m2.p@stanfit) #41902

precis(m2.p)
precis(m2.p.nb)

#Predictions for the average catch observation for comparison to over-dispersed Poisson model (because variability is in the distribution, not the expected catches)
#Uses random z scores as generated above

pred.typBlue.expts.m2.p.nb<-link(m2.p.nb,n=10000,data=d.typBlue, replace=list(za_day=za_day_sims, za_site=za_site_sims))
pred.violet.expts.m2.p.nb<-link(m2.p.nb,n=10000,data=d.aveViolet, replace=list(za_day=za_day_sims, za_site=za_site_sims))
pred.vest.expts.m2.p.nb<-link(m2.p.nb,n=10000,data=d.aveVest, replace=list(za_day=za_day_sims, za_site=za_site_sims))

#Data for comparison table
#Average violet vs average vest
sum(pred.violet.expts.m2.p.nb>pred.vest.expts.m2.p.nb)/length(pred.violet.expts.m2.p.nb) #96 vs 96% for original over-dispersed Poisson model
#Average violet vs typical blue
sum(pred.violet.expts.m2.p.nb>pred.typBlue.expts.m2.p.nb)/length(pred.violet.expts.m2.p.nb) #100 vs 100%
#Average vest vs typical blue
sum(pred.vest.expts.m2.p.nb>pred.typBlue.expts.m2.p.nb)/length(pred.vest.expts.m2.p.nb) #100 vs 100%
#Ave. vest vs average violet
sum(pred.vest.expts.m2.p.nb>pred.violet.expts.m2.p.nb)/length(pred.vest.expts.m2.p.nb) #4 vs 4%
#Typ blue vs vest
sum(pred.typBlue.expts.m2.p.nb>pred.vest.expts.m2.p.nb)/length(pred.typBlue.expts.m2.p.nb) #0 vs 0%
#Typ blue vs violet
sum(pred.typBlue.expts.m2.p.nb>pred.violet.expts.m2.p.nb)/length(pred.typBlue.expts.m2.p.nb) #0 vs 0%

#Uganda experiment
#A negative binomial model using a non-centred parameterisation and no zero inflation.
#The RNG seed for the reported version is obtained below.
m3.p.nb<-map2stan(
  alist(
    total ~ dgampois(mu,scale),
    log(mu) <- a + za_day[day]*sigma_day + za_site[site]*sigma_site + bR7p*MR7p + bR7y*MR7y + bR8y*MR8y, 
    a ~ dnorm(0,10), 
    bR7p ~ dnorm(-2.0,0.4), #informative priors derived from model m2 (rounded to 1dp)
    bR7y ~ dnorm(2.2,0.5), 
    bR8y ~ dnorm(-0.9,0.3),   
    za_day[day] ~ dnorm(0,1),
    za_site[site] ~ dnorm(0,1),
    sigma_day ~ dnorm(0,1),
    sigma_site ~ dnorm(0,1),
    scale ~ dnorm(0,10)
  ), data=u, constraints=list(scale="lower=0",sigma_day="lower=0",sigma_site="lower=0"),
  control=list(max_treedepth=15,adapt_delta=0.99), warmup=1000,iter=10000,chains=3, cores=3) 
#No warnings
get_seed(m3.p.nb@stanfit) #12427

precis(m3.p.nb)

#Predictions for the average catch observation for comparison to over-dispersed Poisson model (because variability is in the distribution, not the expected catches)
#Uses random z scores as generated above
pred.typBlue.expts.m3.p.nb<-link(m3.p.nb,n=10000,data=d.typBlue, replace=list(za_day=za_day_sims.3, za_site=za_site_sims.3))
pred.violet.expts.m3.p.nb<-link(m3.p.nb,n=10000,data=d.aveViolet, replace=list(za_day=za_day_sims.3, za_site=za_site_sims.3))
pred.vest.expts.m3.p.nb<-link(m3.p.nb,n=10000,data=d.aveVest, replace=list(za_day=za_day_sims.3, za_site=za_site_sims.3))

#Data for comparison table
#Average violet vs average vest
sum(pred.violet.expts.m3.p.nb>pred.vest.expts.m3.p.nb)/length(pred.violet.expts.m3.p.nb) #88 vs 88% for original non-ZI over-dispersed Poisson model
#Average violet vs typical blue
sum(pred.violet.expts.m3.p.nb>pred.typBlue.expts.m3.p.nb)/length(pred.violet.expts.m3.p.nb) #100 vs 100%
#Average vest vs typical blue
sum(pred.vest.expts.m3.p.nb>pred.typBlue.expts.m3.p.nb)/length(pred.vest.expts.m3.p.nb) #100 vs 100%
#Ave. vest vs average violet
sum(pred.vest.expts.m3.p.nb>pred.violet.expts.m3.p.nb)/length(pred.vest.expts.m3.p.nb) #12 vs 12%
#Typ blue vs vest
sum(pred.typBlue.expts.m3.p.nb>pred.vest.expts.m3.p.nb)/length(pred.typBlue.expts.m3.p.nb) #0 vs 0%
#Typ blue vs violet
sum(pred.typBlue.expts.m3.p.nb>pred.violet.expts.m3.p.nb)/length(pred.typBlue.expts.m3.p.nb) #0 vs 0%
